# Supplementary material for: Multiplex T Cell Stimulation Assay Utilizing a T Cell Activation Reporter-Based Detection System
Source: Front Immunol. 2020 Apr 9;11:633. doi: 10.3389/fimmu.2020.00633 (PMC7160884; doi:10.3389/fimmu.2020.00633)
Supplement: Supplementary file 1 [file Data_Sheet_1.zip]

Archive with 3 entries (3 files):
- Supplementary Document.DOCX
- Supplementary Figures.DOCX
- Supplementary Tables.DOCX
